# Supplementary material for: The Lethal and Sublethal Effects of Lambda-Cyhalothrin and Emamectin Benzoate on the Soybean Pest Riptortus pedestris (Fabricius)
Source: Toxics. 2023 Nov 30;11(12):971. doi: 10.3390/toxics11120971 (PMC10747274; doi:10.3390/toxics11120971)
Supplement: Supplementary file 1 [file toxics-11-00971-s001.zip]

Archive with 1 entries (1 files):
- toxics-2716878-supplementary.pdf
